# Supplementary material for: ﻿A new species of Suwallia Ricker, 1943 (Plecoptera, Chloroperlidae) from southwestern China, with an updated key to male Suwallia species
Source: Zookeys. 2022 Mar 18;1089:169–80. doi: 10.3897/zookeys.1089.72485 (PMC8956564; doi:10.3897/zookeys.1089.72485)
Supplement: XML Treatment for Suwallia dengba [file zookeys.1089.72485-treatment1.xml]

<!DOCTYPE tp:taxon-treatment
  PUBLIC "-//TaxonX//DTD Taxonomic Treatment Publishing DTD v0 20100105//EN" "tax-treatment-NSO.dtd">
<tp:taxon-treatment xmlns:tp="http://www.plazi.org/taxpub"><tp:treatment-meta><kwd-group><label>Taxon classification</label><kwd>
              <named-content content-type="kingdom">Animalia</named-content>
            </kwd><kwd>
              <named-content content-type="order">Plecoptera</named-content>
            </kwd><kwd>
              <named-content content-type="family">Chloroperlidae</named-content>
            </kwd></kwd-group><mixed-citation publication-type="journal"><person-group><name><surname>Rehman</surname><given-names>Abdur</given-names></name><name><surname>Huo</surname><given-names>Qing-Bo</given-names></name><name><surname>Du</surname><given-names>Yu-Zhou</given-names></name></person-group><article-title>﻿A new species of <italic><tp:taxon-name><tp:taxon-name-part taxon-name-part-type="genus" reg="Suwallia">Suwallia</tp:taxon-name-part></tp:taxon-name></italic> Ricker, 1943 (<tp:taxon-name><tp:taxon-name-part taxon-name-part-type="order">Plecoptera</tp:taxon-name-part></tp:taxon-name>, <tp:taxon-name><tp:taxon-name-part taxon-name-part-type="family">Chloroperlidae</tp:taxon-name-part></tp:taxon-name>) from southwestern China, with an updated key to male <italic><tp:taxon-name><tp:taxon-name-part taxon-name-part-type="genus" reg="Suwallia">Suwallia</tp:taxon-name-part></tp:taxon-name></italic> species</article-title><source>Zookeys</source><day>18</day><month>03</month><year>2022</year><volume>1089</volume><fpage>169</fpage><lpage>180</lpage><pub-id pub-id-type="doi">10.3897/zookeys.1089.72485</pub-id></mixed-citation></tp:treatment-meta><tp:nomenclature><label>﻿</label><tp:taxon-name>
            <object-id xmlns:xlink="http://www.w3.org/1999/xlink" content-type="arpha" xlink:type="simple">73CEA26E-B2AB-5739-8B9B-A3BB407A9C56</object-id>
            <tp:taxon-name-part taxon-name-part-type="genus" reg="Suwallia">Suwallia</tp:taxon-name-part>
            <tp:taxon-name-part taxon-name-part-type="species" reg="dengba">dengba</tp:taxon-name-part>
            <object-id xmlns:xlink="http://www.w3.org/1999/xlink" content-type="zoobank" xlink:type="simple">http://zoobank.org/51F6012D-7AB2-4F16-9095-2B1B9E7CE5BE</object-id>
          </tp:taxon-name><tp:taxon-status xmlns:xlink="http://www.w3.org/1999/xlink" xlink:type="simple">sp. nov.</tp:taxon-status><xref ref-type="fig" rid="F1">Figs 1</xref><xref ref-type="fig" rid="F2">, 2</xref><xref ref-type="fig" rid="F3">, 3</xref><xref ref-type="fig" rid="F4">, 4</xref><xref ref-type="fig" rid="F5">, 5</xref><xref ref-type="fig" rid="F6">, 6</xref><xref ref-type="fig" rid="F7">, 7</xref><xref ref-type="fig" rid="F8">, 8</xref></tp:nomenclature><tp:treatment-sec sec-type="type material" id="SECID0ESMAC"><title>Type material.</title><p><bold><italic>Holotype</italic></bold>, 1♂, China, Tibet Autonomous Region, Dengba village, Mangkam County, Qamdo city, 3437 m, <named-content xmlns:xlink="http://www.w3.org/1999/xlink" content-type="dwc:verbatimCoordinates" xlink:type="simple"><named-content content-type="geo-json" specific-use="{&#34;type&#34;:&#34;Point&#34;,&#34;coordinates&#34;:[98.223750,29.540100]}" id="NCID0EANAC" xlink:type="simple">29°32.406'N, 98°13.425'E</named-content></named-content>, 18.IX.2019, Leg. Huo Qing-Bo (<abbrev xmlns:xlink="http://www.w3.org/1999/xlink" content-type="institution" xlink:title="insect collection of Yangzhou University" id="ABBRID0EFNAC" xlink:type="simple">ICYZU</abbrev>). <bold><italic>Paratypes</italic></bold>, 6♂♂, 6♀♀, data same as holotype (Figs <xref ref-type="fig" rid="F7">7</xref>, <xref ref-type="fig" rid="F8">8</xref>); 5♂♂, 17♀♀, Yunnan Province, Diqing Tibetan Autonomous Prefecture, Shangri-la city, on the way from Diqing to Gezan Township, 3445 m, <named-content xmlns:xlink="http://www.w3.org/1999/xlink" content-type="dwc:verbatimCoordinates" xlink:type="simple"><named-content content-type="geo-json" specific-use="{&#34;type&#34;:&#34;Point&#34;,&#34;coordinates&#34;:[99.939567,27.760933]}" id="NCID0EXNAC" xlink:type="simple">27°45.656'N, 99°56.374'E</named-content></named-content>, 7.IX.2019. Leg. Huo Qing-Bo (<abbrev xmlns:xlink="http://www.w3.org/1999/xlink" xlink:title="insect collection of Yangzhou University" id="ABBRID0E3NAC" xlink:type="simple">ICYZU</abbrev>); 2♂♂, 4♀♀, China, Yunnan Province, Diqing Tibetan Autonomous Prefecture, on national highway (G214) near Tongduishui and Deiyong Benglao, 3432 m, <named-content xmlns:xlink="http://www.w3.org/1999/xlink" content-type="dwc:verbatimCoordinates" xlink:type="simple"><named-content content-type="geo-json" specific-use="{&#34;type&#34;:&#34;Point&#34;,&#34;coordinates&#34;:[99.141200,28.304700]}" id="NCID0EDOAC" xlink:type="simple">28°18.282'N, 99°8.472'E</named-content></named-content>, 9.IX.2019, Leg. Huo Qing-Bo (<abbrev xmlns:xlink="http://www.w3.org/1999/xlink" xlink:title="insect collection of Yangzhou University" id="ABBRID0EIOAC" xlink:type="simple">ICYZU</abbrev>); 1♂, 2♀, China, Yunnan Province, Diqing Tibetan Autonomous Prefecture, on national highway (G214) near Zhubagong, Deqin County (Fig. <xref ref-type="fig" rid="F7">7</xref>), 4027 m, <named-content xmlns:xlink="http://www.w3.org/1999/xlink" content-type="dwc:verbatimCoordinates" xlink:type="simple"><named-content content-type="geo-json" specific-use="{&#34;type&#34;:&#34;Point&#34;,&#34;coordinates&#34;:[98.985717,28.398083]}" id="NCID0ETOAC" xlink:type="simple">28°23.885'N, 98°59.143'E</named-content></named-content>, 10.IX.2019, Leg. Huo Qing-Bo (<abbrev xmlns:xlink="http://www.w3.org/1999/xlink" xlink:title="insect collection of Yangzhou University" id="ABBRID0EYOAC" xlink:type="simple">ICYZU</abbrev>).</p></tp:treatment-sec><tp:treatment-sec sec-type="diagnosis" id="SECID0E3OAC"><title>Diagnosis.</title><p>The new species is characterized by the sclerotized median sclerite of tergum X and its aedeagus armature. The shape of the median sclerite of tergum X resembles a turtle or a hexagonal star. The aedeagus, with a large distinct sclerite divided into an eagle-shaped trifurcate structure, the large median sclerite, and one pair of wing-shaped lateral sclerites on both sides, is diagnostic (Figs <xref ref-type="fig" rid="F2">2</xref>–<xref ref-type="fig" rid="F4">4</xref>).</p></tp:treatment-sec><tp:treatment-sec sec-type="description" id="SECID0EKPAC"><title>Description.</title><p><bold><italic>Adult habitus</italic></bold> (Fig. <xref ref-type="fig" rid="F1">1A</xref>). Adult body length 8.5–9.5 mm (N = 10), forewing length 6.5–7.5 mm, hindwing length 5.5–6.5 mm. General color of body pale yellow in alcohol. Triocellate, head yellowish-white to yellowish-brown. Ocellar triangle and frontoclypeal area pale yellowish-brown, antenna pale brown, covered with small brown to dark brown setae. Pronotum disc margins covered with dark brown bands and with a thin dark medial stripe (Fig. <xref ref-type="fig" rid="F2">2A</xref>). Legs pale brown, mesonotum and metanotum with a distinct dark brown U-shaped marking, wings hyaline with yellow venation. Abdominal terga I–VIII with a wide medial trapezoidal dark brown stripe, slightly constricted medially on terga VII and VIII (Figs <xref ref-type="fig" rid="F1">1A</xref>, <xref ref-type="fig" rid="F2">2C–D</xref>).</p><fig id="F1" position="float" orientation="portrait"><object-id xmlns:xlink="http://www.w3.org/1999/xlink" content-type="doi" xlink:type="simple">10.3897/zookeys.1089.72485.figure1</object-id><object-id xmlns:xlink="http://www.w3.org/1999/xlink" content-type="arpha" xlink:type="simple">F0057098-3801-502D-B20D-DE571E22DD8F</object-id><label>Figure 1.</label><caption><p><italic><tp:taxon-name><tp:taxon-name-part taxon-name-part-type="genus" reg="Suwallia">Suwallia</tp:taxon-name-part><tp:taxon-name-part taxon-name-part-type="species" reg="dengba">dengba</tp:taxon-name-part></tp:taxon-name></italic> sp. nov. <bold>A</bold> male habitus <bold>B</bold> female habitus.</p></caption><graphic xmlns:xlink="http://www.w3.org/1999/xlink" xlink:href="zookeys-1089-169-g001.jpg" position="float" orientation="portrait" xlink:type="simple" id="oo_660598.jpg"><uri content-type="original_file" xlink:type="simple">https://binary.pensoft.net/fig/660598</uri></graphic></fig><p><bold>Male</bold> (Figs <xref ref-type="fig" rid="F2">2</xref>–<xref ref-type="fig" rid="F4">4</xref>). Tergum IX concave medially with semicircular stripe anteriorly, posteriorly covered with dark brown, thick hairs. Tergum X divided, median portion with a distinct dark brown sclerite resembling a turtle or hexagonal star in dorsal view (Figs <xref ref-type="fig" rid="F2">2C</xref>, <xref ref-type="fig" rid="F6">6A</xref>). Hemitergal processes sclerotized, with tiny hairs, finger-shaped and curved forward. Epiproct membranous, circular, knob-like, covered with minute hairs. Sternum IX ventrally extended anteriorly (Fig. <xref ref-type="fig" rid="F2">2D</xref>). Aedeagus membranous with a distinct sclerotized sclerite after eversion. Aedeagal sclerite resembling an eagle, divided into a trifurcate structure, a large median sclerite, and one pair of lateral sclerites (Figs <xref ref-type="fig" rid="F3">3A</xref>, <xref ref-type="fig" rid="F4">4A–D</xref>, <xref ref-type="fig" rid="F6">6B</xref>). Lateral sclerites armed with minute scales. Membranous part of aedeagus with fine cuticular asperities (Fig. <xref ref-type="fig" rid="F3">3A–D</xref>).</p><fig id="F2" position="float" orientation="portrait"><object-id xmlns:xlink="http://www.w3.org/1999/xlink" content-type="doi" xlink:type="simple">10.3897/zookeys.1089.72485.figure2</object-id><object-id xmlns:xlink="http://www.w3.org/1999/xlink" content-type="arpha" xlink:type="simple">68ADA00E-9DB3-5D60-B4FB-0019568B7C7F</object-id><label>Figure 2.</label><caption><p><italic><tp:taxon-name><tp:taxon-name-part taxon-name-part-type="genus" reg="Suwallia">Suwallia</tp:taxon-name-part><tp:taxon-name-part taxon-name-part-type="species" reg="dengba">dengba</tp:taxon-name-part></tp:taxon-name></italic> sp. nov. Holotype male <bold>A</bold> head and prothorax, dorsal view <bold>B</bold> head and prothorax, ventral view <bold>C</bold> terminalia, dorsal view <bold>D</bold> terminalia, ventral view.</p></caption><graphic xmlns:xlink="http://www.w3.org/1999/xlink" xlink:href="zookeys-1089-169-g002.jpg" position="float" orientation="portrait" xlink:type="simple" id="oo_660599.jpg"><uri content-type="original_file" xlink:type="simple">https://binary.pensoft.net/fig/660599</uri></graphic></fig><fig id="F3" position="float" orientation="portrait"><object-id xmlns:xlink="http://www.w3.org/1999/xlink" content-type="doi" xlink:type="simple">10.3897/zookeys.1089.72485.figure3</object-id><object-id xmlns:xlink="http://www.w3.org/1999/xlink" content-type="arpha" xlink:type="simple">9BF9EBCA-6529-5A81-BC63-4111FD514D11</object-id><label>Figure 3.</label><caption><p><italic><tp:taxon-name><tp:taxon-name-part taxon-name-part-type="genus" reg="Suwallia">Suwallia</tp:taxon-name-part><tp:taxon-name-part taxon-name-part-type="species" reg="dengba">dengba</tp:taxon-name-part></tp:taxon-name></italic> sp. nov. Male paratype. <bold>A</bold> terminalia with aedeagus, dorsal view <bold>B</bold> aedeagus everted, dorsal view <bold>C</bold> aedeagus, caudal ventral view <bold>D</bold> aedeagus, ventral view.</p></caption><graphic xmlns:xlink="http://www.w3.org/1999/xlink" xlink:href="zookeys-1089-169-g003.jpg" position="float" orientation="portrait" xlink:type="simple" id="oo_660600.jpg"><uri content-type="original_file" xlink:type="simple">https://binary.pensoft.net/fig/660600</uri></graphic></fig><p><bold>Female. <italic>Adult habitus</italic></bold> (Fig. <xref ref-type="fig" rid="F1">1B</xref>). Body length 9.0–10 mm (N = 10), forewing length 7.5–8.5 mm, hindwing length 6.5–7.5 mm. General body color, shape and appearance similar to those of male. Head and pronotum similar. Dorsal segment of abdomen with trapezoidal dark brown stripe extended to sternum VIII, subgenital plate large, extending to posterior portion of sternum IX, constricted from base, expanded medially, then slightly tapering toward posterior margins. Subgenital plate covered with minute, fine hairs. Tergum X not produced posteriorly. Paraproct in the shape of a small triangle, bearing small hairs (Fig. <xref ref-type="fig" rid="F5">5A–C</xref>).</p><fig id="F4" position="float" orientation="portrait"><object-id xmlns:xlink="http://www.w3.org/1999/xlink" content-type="doi" xlink:type="simple">10.3897/zookeys.1089.72485.figure4</object-id><object-id xmlns:xlink="http://www.w3.org/1999/xlink" content-type="arpha" xlink:type="simple">587BD399-D770-5FA7-9044-1D6B20ABC746</object-id><label>Figure 4.</label><caption><p><italic><tp:taxon-name><tp:taxon-name-part taxon-name-part-type="genus" reg="Suwallia">Suwallia</tp:taxon-name-part><tp:taxon-name-part taxon-name-part-type="species" reg="dengba">dengba</tp:taxon-name-part></tp:taxon-name></italic> sp. nov. <bold>A</bold> aedeagus <bold>B</bold> terminalia, lateral view <bold>C</bold> aedeagal sclerite, dorsal view <bold>D</bold> aedeagal sclerite, ventral view.</p></caption><graphic xmlns:xlink="http://www.w3.org/1999/xlink" xlink:href="zookeys-1089-169-g004.jpg" position="float" orientation="portrait" xlink:type="simple" id="oo_660601.jpg"><uri content-type="original_file" xlink:type="simple">https://binary.pensoft.net/fig/660601</uri></graphic></fig><fig id="F5" position="float" orientation="portrait"><object-id xmlns:xlink="http://www.w3.org/1999/xlink" content-type="doi" xlink:type="simple">10.3897/zookeys.1089.72485.figure5</object-id><object-id xmlns:xlink="http://www.w3.org/1999/xlink" content-type="arpha" xlink:type="simple">B52B7FBC-763E-520D-905D-E317BA9C0481</object-id><label>Figure 5.</label><caption><p><italic><tp:taxon-name><tp:taxon-name-part taxon-name-part-type="genus" reg="Suwallia">Suwallia</tp:taxon-name-part><tp:taxon-name-part taxon-name-part-type="species" reg="dengba">dengba</tp:taxon-name-part></tp:taxon-name></italic> sp. nov. Female paratype. <bold>A</bold> terminalia, ventral view <bold>B</bold> terminalia, ventral view <bold>C</bold> terminalia, dorsal view.</p></caption><graphic xmlns:xlink="http://www.w3.org/1999/xlink" xlink:href="zookeys-1089-169-g005.jpg" position="float" orientation="portrait" xlink:type="simple" id="oo_660602.jpg"><uri content-type="original_file" xlink:type="simple">https://binary.pensoft.net/fig/660602</uri></graphic></fig></tp:treatment-sec><tp:treatment-sec sec-type="Egg and nymph" id="SECID0EWGAE"><title>Egg and nymph.</title><p>Unknown.</p></tp:treatment-sec><tp:treatment-sec sec-type="distribution" id="SECID0E2GAE"><title>Distribution.</title><p>Southwestern China (Tibet and Yunnan Province).</p></tp:treatment-sec><tp:treatment-sec sec-type="etymology" id="SECID0EAHAE"><title>Etymology.</title><p>The species is named after the type locality, Dengba village.</p></tp:treatment-sec><tp:treatment-sec sec-type="remarks" id="SECID0EFHAE"><title>Remarks.</title><p>The new species is closely related to <italic><tp:taxon-name><tp:taxon-name-part taxon-name-part-type="genus" reg="Suwallia">Suwallia</tp:taxon-name-part><tp:taxon-name-part taxon-name-part-type="species" reg="talalajensis">talalajensis</tp:taxon-name-part></tp:taxon-name></italic>, but can be distinguished by the sclerotized portion between the hemitergal processes, the pigmentation of tergum IX, the armature of the aedeagus and the well-developed, membranous, knob-like epiproct. <italic><tp:taxon-name><tp:taxon-name-part taxon-name-part-type="genus" reg="Suwallia">Suwallia</tp:taxon-name-part><tp:taxon-name-part taxon-name-part-type="species" reg="talalajensis">talalajensis</tp:taxon-name-part></tp:taxon-name></italic> does not have a distinct aedeagal sclerite (<xref ref-type="bibr" rid="B16">Li et al. 2015b</xref>: fig. 5), whereas the new species has a distinct sclerite (Figs <xref ref-type="fig" rid="F4">4A–D</xref>, <xref ref-type="fig" rid="F6">6B</xref>). Tergum IX of the new species is covered with abundant, thick hairs, and its body pigmentation is different from that of <italic><tp:taxon-name><tp:taxon-name-part taxon-name-part-type="genus" reg="Suwallia">Suwallia</tp:taxon-name-part><tp:taxon-name-part taxon-name-part-type="species" reg="talalajensis">talalajensis</tp:taxon-name-part></tp:taxon-name></italic>. The new species also shows similar characteristics to <italic><tp:taxon-name><tp:taxon-name-part taxon-name-part-type="genus" reg="Suwallia">Suwallia</tp:taxon-name-part><tp:taxon-name-part taxon-name-part-type="species" reg="errata">errata</tp:taxon-name-part></tp:taxon-name></italic> (<xref ref-type="bibr" rid="B17">Li et al. 2021</xref>), but it can be easily differentiated by the sclerotized portion between the hemitergal process and the shape of the aedeagus. <italic><tp:taxon-name><tp:taxon-name-part taxon-name-part-type="genus" reg="Suwallia">Suwallia</tp:taxon-name-part><tp:taxon-name-part taxon-name-part-type="species" reg="errata">errata</tp:taxon-name-part></tp:taxon-name></italic> has a V-shaped aedeagal sclerite (<xref ref-type="bibr" rid="B15">Li et al. 2015a</xref>: figs 1–6), but the new species has the aedeagal sclerite of a different shape. The new species lives in fast-flowing rivers (width = 5 m), where a large gravel substrate is present. The adults occur on leaves of trees or shrubs near the river (Fig. <xref ref-type="fig" rid="F8">8</xref>).</p><fig id="F7" position="float" orientation="portrait"><object-id xmlns:xlink="http://www.w3.org/1999/xlink" content-type="doi" xlink:type="simple">10.3897/zookeys.1089.72485.figure7</object-id><object-id xmlns:xlink="http://www.w3.org/1999/xlink" content-type="arpha" xlink:type="simple">857193F0-435E-55B9-8FAC-5D7D746183A8</object-id><label>Figure 7.</label><caption><p>Revised map showing distribution of <italic><tp:taxon-name><tp:taxon-name-part taxon-name-part-type="genus" reg="Suwallia">Suwallia</tp:taxon-name-part></tp:taxon-name></italic> species in China (modified from <ext-link xmlns:xlink="http://www.w3.org/1999/xlink" xlink:type="simple" ext-link-type="uri" xlink:href="http://www.tianditu.gov.cn">www.tianditu.gov.cn</ext-link>).</p></caption><graphic xmlns:xlink="http://www.w3.org/1999/xlink" xlink:href="zookeys-1089-169-g006.jpg" position="float" orientation="portrait" xlink:type="simple" id="oo_660603.jpg"><uri content-type="original_file" xlink:type="simple">https://binary.pensoft.net/fig/660603</uri></graphic></fig><fig id="F6" position="float" orientation="portrait"><object-id xmlns:xlink="http://www.w3.org/1999/xlink" content-type="doi" xlink:type="simple">10.3897/zookeys.1089.72485.figure6</object-id><object-id xmlns:xlink="http://www.w3.org/1999/xlink" content-type="arpha" xlink:type="simple">A4C0F502-B62F-56EB-BEBA-C56FFFFEA793</object-id><label>Figure 6.</label><caption><p><italic><tp:taxon-name><tp:taxon-name-part taxon-name-part-type="genus" reg="Suwallia">Suwallia</tp:taxon-name-part><tp:taxon-name-part taxon-name-part-type="species" reg="dengba">dengba</tp:taxon-name-part></tp:taxon-name></italic> sp. nov. <bold>A</bold> male terminalia, dorsal view <bold>B</bold> aedeagal sclerite.</p></caption><graphic xmlns:xlink="http://www.w3.org/1999/xlink" xlink:href="zookeys-1089-169-g007.jpg" position="float" orientation="portrait" xlink:type="simple" id="oo_660604.jpg"><uri content-type="original_file" xlink:type="simple">https://binary.pensoft.net/fig/660604</uri></graphic></fig><fig id="F8" position="float" orientation="portrait"><object-id xmlns:xlink="http://www.w3.org/1999/xlink" content-type="doi" xlink:type="simple">10.3897/zookeys.1089.72485.figure8</object-id><object-id xmlns:xlink="http://www.w3.org/1999/xlink" content-type="arpha" xlink:type="simple">AD824969-1743-50B2-A939-733DB268328B</object-id><label>Figure 8.</label><caption><p>Habitat at the type locality of <italic><tp:taxon-name><tp:taxon-name-part taxon-name-part-type="genus" reg="Suwallia">Suwallia</tp:taxon-name-part><tp:taxon-name-part taxon-name-part-type="species" reg="dengba">dengba</tp:taxon-name-part></tp:taxon-name></italic> sp. nov. Specimens were collected from the small trees and grasses near the stream (photograph Huo Qing-Bo).</p></caption><graphic xmlns:xlink="http://www.w3.org/1999/xlink" xlink:href="zookeys-1089-169-g008.jpg" position="float" orientation="portrait" xlink:type="simple" id="oo_660605.jpg"><uri content-type="original_file" xlink:type="simple">https://binary.pensoft.net/fig/660605</uri></graphic></fig></tp:treatment-sec><ref-list><ref id="B16"><mixed-citation xmlns:xlink="http://www.w3.org/1999/xlink" xlink:type="simple"><person-group><name name-style="western"><surname>Li</surname><given-names>W-H</given-names></name><name name-style="western"><surname>Murányi</surname><given-names>D</given-names></name><name name-style="western"><surname>Shi</surname><given-names>L</given-names></name></person-group> (<year>2015b</year>) <article-title>New species records of <italic><tp:taxon-name><tp:taxon-name-part taxon-name-part-type="genus">Suwallia</tp:taxon-name-part></tp:taxon-name></italic> Ricker, 1943 (<tp:taxon-name><tp:taxon-name-part taxon-name-part-type="order">Plecoptera</tp:taxon-name-part></tp:taxon-name>: <tp:taxon-name><tp:taxon-name-part taxon-name-part-type="family">Chloroperlidae</tp:taxon-name-part></tp:taxon-name>) from China, with description of the nymph of <italic><tp:taxon-name><tp:taxon-name-part taxon-name-part-type="genus">S.</tp:taxon-name-part><tp:taxon-name-part taxon-name-part-type="species">decolorata</tp:taxon-name-part></tp:taxon-name></italic> Zhiltzova &amp; Levanidova, 1978.</article-title><source>Zootaxa</source><volume>3994</volume>(<issue>4</issue>): <fpage>556</fpage>–<lpage>564</lpage>. <ext-link xlink:type="simple" ext-link-type="doi" xlink:href="10.11646/zootaxa.3994.4.4">https://doi.org/10.11646/zootaxa.3994.4.4</ext-link></mixed-citation></ref><ref id="B17"><mixed-citation xmlns:xlink="http://www.w3.org/1999/xlink" xlink:type="simple"><person-group><name name-style="western"><surname>Li</surname><given-names>W-L</given-names></name><name name-style="western"><surname>Wang</surname><given-names>Y-Y</given-names></name><name name-style="western"><surname>Wang</surname><given-names>Y</given-names></name><name name-style="western"><surname>Li</surname><given-names>W</given-names></name></person-group> (<year>2021</year>) <article-title>A new species of <italic><tp:taxon-name><tp:taxon-name-part taxon-name-part-type="genus">Suwallia</tp:taxon-name-part></tp:taxon-name></italic> Ricker, 1943 from Japan, and the identity of <italic><tp:taxon-name><tp:taxon-name-part taxon-name-part-type="genus">Alloperla</tp:taxon-name-part><tp:taxon-name-part taxon-name-part-type="species">teleckojensis</tp:taxon-name-part></tp:taxon-name></italic> Šámal, 1939 (<tp:taxon-name><tp:taxon-name-part taxon-name-part-type="order">Plecoptera</tp:taxon-name-part></tp:taxon-name>: <tp:taxon-name><tp:taxon-name-part taxon-name-part-type="family">Chloroperlidae</tp:taxon-name-part></tp:taxon-name>).</article-title><source>Zootaxa</source><volume>5040</volume>(<issue>4</issue>): <fpage>575</fpage>–<lpage>581</lpage>. <ext-link xlink:type="simple" ext-link-type="doi" xlink:href="10.11646/zootaxa.5040.4.7">https://doi.org/10.11646/zootaxa.5040.4.7</ext-link></mixed-citation></ref><ref id="B15"><mixed-citation xmlns:xlink="http://www.w3.org/1999/xlink" xlink:type="simple"><person-group><name name-style="western"><surname>Li</surname><given-names>W-H</given-names></name><name name-style="western"><surname>Murányi</surname><given-names>D</given-names></name><name name-style="western"><surname>Shi</surname><given-names>L</given-names></name></person-group> (<year>2015a</year>) <article-title>The first record of genus <italic><tp:taxon-name><tp:taxon-name-part taxon-name-part-type="genus">Suwallia</tp:taxon-name-part></tp:taxon-name></italic> Ricker, 1943 (<tp:taxon-name><tp:taxon-name-part taxon-name-part-type="order">Plecoptera</tp:taxon-name-part></tp:taxon-name>: <tp:taxon-name><tp:taxon-name-part taxon-name-part-type="family">Chloroperlidae</tp:taxon-name-part></tp:taxon-name>) from China.</article-title><source>Illiesia</source><volume>11</volume>(<issue>03</issue>): <fpage>23</fpage>–<lpage>28</lpage>. <ext-link xlink:type="simple" ext-link-type="uri" xlink:href="http://illiesia.speciesfile.org/papers/Illiesia11-03.pdf">http://illiesia.speciesfile.org/papers/Illiesia11-03.pdf</ext-link></mixed-citation></ref></ref-list></tp:taxon-treatment>
